# Supplementary material for: Paleontological and paleoecological significance of the oldest highly productive Upper Cretaceous (lowermost Maastrichtian) bonebed of Haţeg Basin (western Romania; Densuş-Ciula Formation)
Source: PLoS One. 2025 Nov 10;20(11):e0335893. doi: 10.1371/journal.pone.0335893 (PMC12599975; doi:10.1371/journal.pone.0335893)
Supplement: S1 Table — (XLSX) [file pone.0335893.s002.xlsx]

## Sheet: SITE K2
Sr	inv	D1	D2	D3	vo	md	ne	ss	ab	we	br	geo	cr	de	ont	si	pt	tax	anat	trc	ske	year	note	ref.
No.270	R.2799	1.9	1.5	1	2	1	1	1	1	1	1	2	1	2				ZA	CAV		?	2021		Magyar et al 2024
NO.458		9	1.5	0.5	2	3	3	6	1	1	4	2	1	2				ZA	R			2021		Magyar et al 2024
2022-11	R.2842	11.2	0.9	0.6	2	3	2	6	1	1	0	2	1	2				ZA	ME			2022		Magyar et al 2024
NO.292	R.2775	5.7	3.2	1.3	2	2			1	1	1	3	1	1		2		ZA	SE			2021	postorbital	Magyar et al 2024
	R.2770	10.9	3.2	1.7	2	2						2	1	3		1	1	ZA	SE			2021	MAXILLA	Magyar et al 2024
NO.374	R.2801	1.9	1.1	1	2	1	1	1	1	1	1	2	1	1				ZA	CAV			2021		Magyar et al 2024
NO.439		8.9	1.3	0.4	2	2			1	1	0	2	1	1					R			2021
NO.293	R.2805	6.1	1.6	0.5	2	2	1	1	1	1	5	2	1	1				ZA	CHV			2021		Magyar et al 2024
NO175	R.2807	19.4	3.6	2.1	4	3	2	5	1	1	4	2	1	1		?		ZA	U			2021		Magyar et al 2024
NO.192	R.2778	16.5	8.9	2.5	4	3			1	1	1	4	1	2		1	1	ZA	J			2021		Magyar et al 2025
NO.244	R.2776	9.5	3.7	2.5	3	3			1	1	4	4	1	3		2	1	ZA	J	1		2021		Magyar et al 2024
	R.2773	5.4	2.9	0.9	2	2			1	1	0	3	1	1		1		ZA	SE				FRONTAL	Magyar et al 2024
NO.296.1	R.2774	5.5	2.6	1.4	3	2			1	1	1	3	1	1		1		ZA	SE		3	2021	FRONTAL	Magyar et al 2024
NO.296.2	R.2774	3.4	2.8	0.6	2	1			1	1	1	3	1	1		1		ZA	SE		3	2021	POSTORBITAL	Magyar et al 2025
NO.296.3	R.2774	4.6	2.2	0.4	2	1			1	1	1	3	1	1		1		ZA	SE		3	2021	LACRIMAL
NO.243/2	R.2812	23.3	6.8	2.6	4	3	1	1	1	1	1	2	1	3		2		ZA	TI			2021		Magyar et al 2024
NO.214		14.4	3.1	2.3	3	3	2	5	2	1	0	2	1	3				ZA	RA			2021
NO.220	R.2820	2.4	1.7	1.6	2	1	1	1	1	1	1	1	1	1				ZA	PH			2021		Magyar et al 2024
NO.342	R.2818	7.5	3.1	1.9	3	2	1	6	1	2	1	2	1	1		2		ZA	MET			2021		Magyar et al 2024
NO.372		6.5	3.2	2.9	3		2	1	1	1	2	2	1	1				ZA	LIM			2021
NO.412	R.2815	6.5	2.4	1.8	3		2	5			0	2	1	1				ZA	ME			2021		Magyar et al 2024
NO.307	R.2817	14.2	2.8	2.6	3	3	1	6	1	2	1	2	1	3				ZA	MET			2021		Magyar et al 2024
NO.267	R.2816	13.9	5.3	2.7	4	3	1	5	1	1	1	2	1	3		2		ZA	MET			2021		Magyar et al 2024
NO255/1	R.2787	9.6	0.9	0.3	2	3	2	4	1	1	0	2	1	2				ZA	R		2	2021		Magyar et al 2024
NO.219	R.2797	5.7	3.4	2	3	2	1	6	1	1	0	4	1	3				ZA	DV		2	2021		Magyar et al 2024
NO238	R.2798				3	2	1	6			1	4	1	4				ZA	CAV	1		2021		Magyar et al 2024
NO356	R.2791	16.2	1.4	0.3	2	3	1	1	1	1		2	2	3				ZA	R	6	2	2021		Magyar et al 2024
NO.277	R.2795	8.3	2.5	1.9	3	2	1	1	1	1	1	4	1	1				ZA	DV		2	2021		Magyar et al 2024
NO.320+NO.335	R.2811	26	3.2	1.8	4	3	2	6	1	1	0	2	1	2		1		ZA	ISC		3	2021		Magyar et al 2024
NO.236	R.2809	25	7.2	1.2	4	3			1	1		4	1	3		1		ZA	IL	1	3	2021		Magyar et al 2024
NO.318	R.2810	34.2	6.2	1.3	4	3	2	5	1	1	1	2	1	2		2		ZA	ISC		3	2021		Magyar et al 2024
NO382	R.2794	6.6	4.1	2.3	3	3	1	3	1	1	0	4	1	4				ZA	DV			2021		Magyar et al 2024
NO.216	R.2785	14.6	1.9	1.2	3	3	3	3	1	1	2	2	1	2				ZA	R			2021		Magyar et al 2024
NO.285	R.2788				3	3	3	3	1	1	0	2	1	2				ZA	R			2021		Magyar et al 2024
NO.424	R.2804	6.5	0.9	0.4	2	2			2		0	2	2	2				ZA	CHV			2021		Magyar et al 2024
NO.357		10.5	1.6	1.1	2	3	3	3	2	1	4	2	1	2				ZA	R			2021		Magyar et al 2024
NO.516	R.2792	2.4	1.2	0.2	2	1	2	3	1	1	0	2	2	2				ZA	R			2021		Magyar et al 2024
NO.410	R.2784	5.4	1.4	0.3	2	2					0	2	2	3				ZA	R	6		2021		Magyar et al 2024
NO.294	R.2790	12.7	1.4	0.5	2	3	2	4	1	1	0	2	2	3				ZA	R			2021		Magyar et al 2024
NO.255/2	R.2793	5.9	4.7	2	3	2	1	5	1	1	1	4	2	4				ZA	CV			2021		Magyar et al 2024
NO.240	R.2772	4.1	2.4	0.6	2				1	1	1	4	2	2		2		ZA	SE			2021	PREFRONTAL	Magyar et al 2024
NO.408	R.2802	3.9	2.7	1.8	3	1	1	1	1	1	0	4	1	4				ZA	CAV			2021		Magyar et al 2024
NO.346	R.2814	14	3.5	1.1	3	3	2	4	1	1	0	2	1	2		1		ZA	FI			2021		Magyar et al 2024
NO.232	R.2806	20.4	6.9	2.2	4	3	1	1	1	1	1	2	1	2		1		ZA	SC			2021		Magyar et al 2024
NO.243/1	R.2786	7.2	2.4	0.3	2				1	1	0	2	1	2				ZA	R			2021		Magyar et al 2024
NO.315	R.2813	5.9	4.2	2.5	3	3	2	1	1	1	4	2	1	2		1		ZA	TI			2021		Magyar et al 2024
NO.289	R.2789	7.5	1	0.6	2	2	2	1	1	1	0	2	1	2		2		ZA	R		2	2021		Magyar et al 2024
NO.276	R.2796	6.9	6.6	2.3	3	2	1	1	1	1	0	4	2	2				ZA	DV		2	2021		Magyar et al 2024
NO272	R.2862	5.2	0.9	0.6	2		3		3			2	1	1				ZA	R			2021		Magyar et al 2024
NO.447	R.2863	5.2	0.3	0.2	2	2			1	1	0	2	1	2				ZA	R					Magyar et al 2024
NO.446					2	3		5		2	0	2	1					ZA	R
NO.330	R.2769	9.1	5	4.3	4	2			2	1	0	4	1	3				ZA	SE			2021	PREMAXILLA	Magyar et al 2024
NO.2022-17	R.2841	6.2	5.9	1.6	3	3	2		5		0	2	1	4		1		ZA	TI			2022		Magyar et al 2024
NO.215	R.2864	9.2	2.2	1.1	3	3	1	6	2	1	1	2	1	2				ZA	MET			2021		Magyar et al 2024
NO190	R.2782	1.3	0.9	0.3	1						0	2	1	2				ZA	T			2021		Magyar et al 2024
NO.266	R.2783				1						0	2	1	2				ZA	T			2021		Magyar et al 2024
NO231	R.2803	1.5	1.2	0.3	1	1	2	1	1	1	0	2	1	2				ZA	CHV			2021		Magyar et al 2024
NO.312	R.2781				1						0	2	1	2				ZA	T			2021		Magyar et al 2024
NO.331	R.2779				1						0	2	1	2				ZA	T			2021		Magyar et al 2024
NO.319	R.2780				1						0	2	1	2				ZA	T			2021		Magyar et al 2024
NO.245	R.2777	16.3	3.8	2.2	4	3			1	1	1	4	1	2		2	1	ZA	J			2021		Magyar et al 2025
NO.23	R.2715	9.8	5.4	3.9	4	2	1	1	1	1	1	4	1	3				TI	CAV		3	2019		Botfalvai et al. 2021
NO.23	R.2715	8.9	4.6	3.4	4	2	1	1	1	1	1	4	1	3				TI	CAV		3	2019		Botfalvai et al. 2021
NO.23	R.2715	8.9	4.6	3.4	4	2	1	1	1	1	1	4	1	3				TI	CAV		3	2019		Botfalvai et al. 2021
NO.23	R.2715	8.8	4.2	4.1	4	2	1	1	1	1	1	4	1	3				TI	CAV		3	2019		Botfalvai et al. 2021
NO.23	R.2715	7.2	3.8	4	3	2	1	1	1	1	1	4	1	3				TI	CAV		2	2019		Botfalvai et al. 2021
NO.23	R.2715	9.2	6.1	5.2	4	2	1	1	1	1	1	4	1	3				TI	CAV		2	2019		Botfalvai et al. 2021
NO.23	R.2715	8.1	3.9	3.5	3	2	1	1	1	1	1	4	1	3				TI	CAV		2	2019		Botfalvai et al. 2021
NO.23	R.2715	9.6	7.3	5.4	4	2	1	1	1	1	1	4	1	4				TI	CAV		2	2019		Botfalvai et al. 2021
NO.23	R.2715	8.9	6.4	5.5	4	2	1	1	1	1	1	4	1	4				TI	CAV		2	2019		Botfalvai et al. 2021
NO.341					2	3					0	4				2	3	TE	JE		1	2021	poorly preserved due to recent modification
NO.193					1													X	FRAG			2022
K2(2022)/2					1				2		0							X	FRAG			2022
K2(2022)/4					2				2		0							X	FRAG			2022
K2(2022)/5					1													X	FRAG			2022
K2(2022)/3
K2(2022)/1		11.2	3.2	1.1	3	3	2	3	1	1	0	2	1	2				T?	LIM			2022
NO.258		5.8	4.2	0.4	2	3	3		1	1	0	2						X	R			2021
					1													X	FRAG			2022
NO.311		2.8	2	0.3	1							2						X	FRAG			2021
NO.225		10.1	1.9	1.1	3	3	2	1	1	1	0	2	1	1				DIN	MET			2021
NO.177					1													X	FRAG			2021
NO.430		1.8	1.3	0.2	1													X	R
NO.475					2				1	1	0	3	1					T	PL			2021
NO.502					2				1	1	0	3	1					T	PL			2021
NO.499					1													X	FRAG			2021
NO.179					2				1	1	0	3	1					T	PL			2021
NO.509					2				1	1	0	3	1					T	PL			2021
NO.509					2				1	1	0	3	1					T	PL			2021
NO.509					1				1	1	0	3	1					T	PL			2021
NO.509					1				1	1	0	3	1					T	PL			2021
NO.509					1				1	1	0	3	1					T	PL			2021
NO.509					1				1	1	0	3	1					T	PL			2021
NO.509					1				1	1	0	3	1					T	PL			2021
NO.509					1				1	1	0	3	1					T	PL			2021
NO.509					1				1	1	0	3	1					T	PL			2021
NO.509					1				1	1	0	3	1					T	PL			2021
NO.509					1				1	1	0	3	1					T	PL			2021
NO.509					1				1	1	0	3	1					T	PL			2021
NO.509					1				1	1	0	3	1					T	PL			2021
NO.509					1				1	1	0	3	1					T	PL			2021
NO.509					1				1	1	0	3	1					T	PL			2021
NO.226		5.1	2.1	1.8	2	2	3		1	1	0	2	2	2				TI	CHV			2021
NO.25	R.2843	1.3	1.1	1	2		2	1	1	1	0	2	2	2				ORN	PH			2021
NO.271	R.2821	1.8	1.2	1.2	2	1	1	1	1	2	1	2	2	2				ORN	PH			2021
NO.496		2.1	1.5	0.4	2				1	1		3	2	1				T	C			2021
NO.333	R.2822	2.9	1.5	1.2	2	1	1	1	1	1	1	2	1	2				ORN	PH			2021
NO.418		1.5	0.9	0.6	1				2									X	FRAG			2021
NO.492		2.1	1.9	0.3	2				2			3	1	1				T	PL			2021
NO.492		1.9	1.9	0.3	1				2			3	1	1				T	PL			2021
NO.2022_12	R.2839	0.8	0.8	0.3	1				1	1	0	2						ZA	T			2022	DENTARY TOOTH
NO.370		0.8	0.3	0.2	1	2						2	1	1				TE	T			2021
		3.7	0.8	0.2	1	3		3	1	1		2	2	3				TH	CV			2021
NO.322		3.1	1.9	0.6	2				1	1		3	2	1				T	PL			2021
NO.269		4.2	3.7	0.3	2	2	2	3	1	1	0	2	2	3				PT	FRAG			2021
NO.163		4.6	1.1	0.5	2	2	2	6		2	0	2	1	2				X	FRAG			2021
NO.332		2.5	1.3	0.9	2	2			1	1	0	2	1	2				CRO	FRAG			2021
NO.533		2.8	1.8	0.3	2				1	1		3	1	1				T	PL			2021
NO.431		1.9	0.8	0.3	1	2	2	6	2	1	0	2	2	2				X	CHV			2021
NO.512		2.1	0.9	0.3	1	1	2	1	2		2	2	1	2				X	CHV			2021
NO.178		7.1	1.3	0.6	2	3	2	1	2	1	0	2	2	2				X	R			2021
324		14.1	12.2	0.4	3				1	1	0	3	1	1				KA	P			2022
NO.414					2													X	FRAG			2021
NO.453		11.2	3.8	0.5	3	2	3		1	1	0	3	2	1				TI	CHV			2021
NO.197/2					3				1	1	0	4	2					TI	FRAG			2021
NO.228		6.5	5.1	1.9	3	3			1	1	2	3	1	1				TI	FRAG			2021
NO.174		7.8	5.8	0.4	3				1	2	2	3	1	1				T	PL			2021
141					2				1	1	2		1					TI	FRAG
NO.159		5.1	3.2	1.1	3			6		2		4						X	V			2021
NO.452		6.2	2.4	1.8	3	3	3	3			0	2	1	2				TI	CHV			2021
NO.239		4.1	2.8	1.9	2		3	3	1	1	2	2	1	3				TI	CHV			2021
NO.517		2.3	1.8	1.1	2	1	1	1	1	1	0	3	1	1				PT	MEC			2021
NO140		1.1	1	0.3	1				2	1	0	3	1	1				T	PL
NO.181		4.2	2.3	0.3	2				1	1	0	3	1	1				DORT	PL			2021
NO.295	R.2880	9.5	2.6	1.8	3	2	3	3	2	1	2	2	1	2		2		ZA	SE			2021	PREMAXILLA
NO.491					3	3					0	2	1					TI	CHV			2021
NO.142		0.8	0.6	0.2	1				1	1								X	FRAG			2021
NO.506					1							2						X	FRAG			2021
NO.506					1							2						X	FRAG			2021
NO.506					1							2						X	FRAG			2021
NO.506					1							3						T	PL			2021
NO.506					1							3						T	PL			2021
NO.506					1							3						T	PL			2021
NO.506					1							3						T	PL			2021
NO.506					1							3						T	PL			2021
NO.506					1							2						X	FRAG			2021
NO.506					1							2						X	FRAG			2021
NO.506					1													X	FRAG			2021
NO.506					1													X	FRAG			2021
NO.506					1													X	FRAG			2021
NO.506					1													X	FRAG			2021
NO.506					1													X	FRAG			2021
NO.506					1													X	FRAG			2021
NO.506					1													X	FRAG			2021
NO.506					1							2						X	FRAG			2021
NO.506					1							2						X	FRAG			2021
NO.506					1							3						T	PL			2021
NO.506					1							3						T	PL			2021
NO.506					1													X	FRAG			2021
NO.506					1													X	FRAG			2021
NO.506					1													X	FRAG			2021
NO.506					1													X	FRAG			2021
NO.506					1													X	FRAG			2021
NO.506					1													X	FRAG			2021
141					1													X	FRAG
NO.555		4.6	2.9	0.3	2				1	1		3	2	1				T	PL			2021
NO.281		11.1	3.1	2.8	3	3	3	3	1	1	0	2	1	2				X	LIMB			2021
NO121					1													X	FRAG
NO.485		3.2	2.1	1.5	2	2	2	5	2		0	2	1	3				TI	CAV			2021
NO.139		4.6	2.2	0.6	2				1	1		3	1	1				X	SE			2021
NO.321		3.5	4.9	0.4	2				1	1	2	3	1	1				T	C			2021
NO.358/1		8.6	3.4	1.8	3	3	3	3	1	1	2	2	1	2				TI	CHV			2021
NO.358/2		2.3	2.1	0.3	2		2	1	1	1	0	3	1	1				X	FRAG			2021
NO.507					2				2		2	2						X	FRAG			2021
NO.507					2				2		2	2						X	FRAG			2021
NO.507					2				2		2	2						X	FRAG			2021
NO.507					2				2		2	2						X	FRAG			2021
NO.507					2				2		2	2						X	FRAG			2021
NO.507					2				2		2	2						X	FRAG			2021
NO.507					1													X	FRAG			2021
NO.507					1				2									X	FRAG			2021
NO.507					1				2									X	FRAG			2021
NO.507					1				2									X	FRAG			2021
NO.507					1				2									X	FRAG			2021
NO.507					1													X	FRAG			2021
NO.507					1													X	FRAG			2021
NO.507					1													X	FRAG			2021
NO.507					1													X	FRAG			2021
NO.507					1													X	FRAG			2021
NO.507					1													X	FRAG			2021
NO.507					1													X	FRAG			2021
NO.507					1													X	FRAG			2021
NO.507					1													X	FRAG			2021
NO.507					1													X	FRAG			2021
NO.507					1				2									X	FRAG			2021
NO.507					1				2									X	FRAG			2021
NO.507					1				2									X	FRAG			2021
NO.507					1													X	FRAG			2021
NO.507					1													X	FRAG			2021
NO.507					1													X	FRAG			2021
NO.507					1				2									X	FRAG			2021
NO.507					1				2									X	FRAG			2021
NO.507					1				2									X	FRAG			2021
NO.507					1													X	FRAG			2021
NO.507					1													X	FRAG			2021
NO.507					1													X	FRAG			2021
NO.507					1													T	PL			2021
NO.507					1													T	PL			2021
NO.507					1													T	PL			2021
NO.507					1													T	PL			2021
NO.507					1													T	PL			2021
NO.507					1													T	PL			2021
NO.507					1													T	PL			2021
NO.329		4.2	3.9	2.6	2	3			2	1	0	2						TI	CHV			2021
NO378		1.3	0.6	0.3	1				2		0	3	1	1				T	PL			2021
NO.122					1	1												X	LIMB			2021
NO.457		3.1	2.8	0.4	2	3	3	3	1	1	0	2	1	2				TI	R			2021
NO.459		11.2	8.8	0.6	3	3	3	3	1	1	0	2	1	2				TI	R			2021
NO.488		11.3	4.2	2.1	3	3	2	6			2	2	1	1				X	LIMB			2021
NO.224		3.8	2.8	1.3	2	2	2	5	2	1	2	2	2	2				X	V			2021
NO396		1.8	1.3	0.2	1				2			3		1				T	PL			2021
NO.389					1													T	PL			2021
NO.389					1													T	PL			2021
NO.389					1													T	PL			2021
NO.389					1													T	PL			2021
NO.389					1													T	PL			2021
NO.389					1													T	PL			2021
NO.389					1													T	PL			2021
NO.389					1													T	PL			2021
NO.389					1													T	PL			2021
NO.389					1													T	PL			2021
NO.395					1													X	R			2021
NO407		1.6	1.2	0.3	1				2		0	2						X	FRAG			2021
NO.393		3.1	0.6	0.2	2	2	3	3	1	1	0	2	1	3				TH?	LIMB			2021
NO.375		1.2	1	0.5	1				2			2						X	FRAG			2021
NO.151		3.8	1.2	0.4	2				2			3	1	1				T	PL			2021
NO.210		6.1	3.2	0.3	2				1	1		3	1	1				DORT	P			2021
NO.287		1.4	1.3	0.5	2				1	1		3	1	1				T	C			2021
NO.176		6	1.8	0.4	2				1	1		3	1	1				T	C			2021
NO.392		2.5	1.3	0.6	2				1	1								X	FRAG			2021
NO.172					1				1	1	0							X	FRAG			2021
NO.466		8.8	3.1	0.8	3	3	1	5	1	1	1	2	1	2				X	R			2021
NO.259		2.9	1.9	1.7	2		3	3	2		2	2	1	2				X	FRAG			2021
NO.469		3.2	0.6	0.2	2	2	3	3			0	2	1	2				X	R			2021
NO.125		3.8	1.7	0.3	2		3	3	1	1	0	2	1	2				X	R			2021
NO.156		2.8	2.1	0.9	2				2		0	2						X	FRAG			2021
NO.427		1.5	0.6	0.3	2	2			2	1	0							X	V			2021
NO.472					2													X	FRAG			2021
NO.472					2													X	FRAG			2021
NO.472					2						2							X	FRAG			2021
NO.539		12.4	1.9	0.3	2	3	2	3	1	1	2	2	2	3				PT	LIMB			2021
NO.359		1.6	0.6	0.3	1	1	1	1	1	1	1	2	1	2				X	CAV			2021
NO.363		6.3	4.2	3.2	3	3	3	3	2		2	4	1	2				TI	V			2021
NO.536		1.6	0.7	0.4	2	1	2	6	2	1	0	2	1	2				TI	CAV			2021
NO.349		2.9	1.6	0.3	2				1	1								X	FRAG			2021
NO.359		0.6	0.4	0.2		1												X	FRAG			2021
NO.487		8.6	7.6	2.4	3	3	2	2	2	1	2	3	1	1				TI	SC?			2021
NO.329		4.4	3.2	2.2	2				1	1	0		1	1				X	FRAG			2021
NO.224		3.6	2.8	1.4	2	2	2	6	2	1	2	2	1	2				X	CAV			2021
NO227		8.6	4.1	1.1	3	3	2	3	1	1	2	2	1	2				TI	R			2021
NO.537		4.1	1.8	0.8	2		3	3	2	1	0	2	1	2				X	R			2021
NO.529/1		7.4	2.6	2.3	3	3	3	3	2	1	2	2	2	1				X	FRAG			2021
NO.529/2		2.6	2.2	2	2				2	1		4	1	1				X	FRAG			2021
NO.261		2.8	2.2	0.4	2													X	FRAG			2021
NO.442		4.9	1.1	1	2	2	2	6	2	1	2	2	1	2				X	R			2021
NO.437		1.4	1.3	0.4	1		2	6			0	2	1	1				X	CHV			2021
NO.463		2.3	1.8	1	2	1			1	1	1	3	1	1				X	SE			2021
NO.195		18.6	4.8	1.1	3	3	3	3	1	1	2	3	1	3				TI	SC	1		2021
NO.344					1	1												X	LIMB			2021
NO510		1.6	0.9	0.6	1				2	1	0	2	1	2				X	FRAG			2021
NO.429		3.1	2.9	1.6	2	1	2	5	2	1	2	2	1	3				TI	CAV			2021
NO.376		1.1	0.9	0.4	1	1	2	1	1	1	0	2	1	1				X	LIMB			2021
NO.217		3.1	1.2	0.8	2				1	1	2	4	1	2				TI	SE?			2021
NO.301		13.2	3.9	2.1	3	3	2	5		2	4	2	1	2				CRO	LIMB			2021
NO.419		3.7	2.7	0.9	2		3	3	1	1	4	2	1	2				TI	CHV			2021
NO.118		3.7	1.7	0.9	2		3	3	2	1	4	2	1	2				X	R			2021
NO.519		3.9	2.8	2.1	3	3	3	3	2	1	2	2	1					TI	X			2021
NO.520					1													X	FRAG
NO.126		2.9	1.6	0.9	2	3	3	3	2	1	2	2	1	2				X	R			2021
NO.137		2.1	1.1	0.7	2				2	1		3	1	1				T	PL
NO.248/3					2						0							TI	FRAG
NO.525		2.3	2.1	0.3	2				1	1		3		1				T	PL			2021
NO.525		1.8	1.6	0.6	2							4						T	PL			2021
NO.317/1		25.2	7.5	2.5	4	3	2	4			4	2	2	2		1		TI?	HU			2021
NO.198		4.3	3.5	0.8	2		3	3	1	1	0	4	1	2				TI?	SE			2021	QUADRATE?
NO.385		7.1	6.3	2.9	3	3	2	4	2	1	3	2	1	2				TI	V			2021
NO528		9.6	6.6	1.8	3	3	3	3	1	1	2	3	1	1				TI	SE?			2021
NO.162					2													X	FRAG
NO.327		6.3	6.1	0.6	3				1	1	0	3	1	1				T	PL	2		2021
NO.304		4.8	2.1	0.4	2		3	3	1	1	0	2	1	2				TI	R			2021
NO.302		7.1	2.5	0.4	2		3	3		2	3	2	1	2				TI	R			2021
NO.323		3.8	3.4	0.8	2				2	1	3	3	1	1				X	FRAG			2021
NO.340		5.5	1.8	1.1	2	3	3	3	2	1	0	2						TI?	R			2021
NO.218		1.6	0.2	0.2	1							2						X	TEN			2021
NO.234		5.6	3.3	1.4	2				2	1	2	3	2	1				TI	V			2021
NO.501		4.2	0.8	0.4	2	2	3	3	1	1	0	2	2	2				ZA?	R			2021
NO.135					1				1	1		2						X	LIMB			2021
NO.165		1.3	1.1	0.3	1							3		1				X	FRAG			2021
NO.262		3.1	0.9	0.4	2		3	3	1	1	0	2	2	2				X	R			2021
NO.397					1													X	TEN
NO.196					2				1	1	4							X	V			2021
NO.187		14.1	10.2	5.6	4	3	1	5	1	1	0	4	2	3				TI	V			2021
NO.194		6.3	4.2	0.6	2				1	1	0	3	2	1				TI	V	6		2021
NO.498		1.8	1.6	0.4	2	2	2	1	1	1	0	2	1	2				X	LIMB			2021
NO.401		1.8	1.3	0.3					2	1	0	3	1	1				T	PL			2021
NO.508		1.6	1.4	0.9	2				2	1								X	FRAG			2021
NO.417		2.1	1.6	1.1					2		2	2						TI?	R			2021
NO.421					1				1	1	0	3	1	1				T	PL			2021
NO.158					2				2	1								TI	V			2021
NO.246		15.4	2.1	0.8	3	3	1	1	1	1	1	2	2	1				CRO?	RA			2021
NO.229		2.2	1.8	0.6	2				1	1	0	3	1	1				X	SE?			2021
NO.406		5.2	2.1	0.4	2	2	3	3	1	2		2	1	2				X	R			2021
145		8.5	2.3	0.4	2	3	3	3	1	1	4	2	2	1				TI	R			2021
NO.450		9.6	0.9	1.3	2	2	3	3	2	1	4	2	1	2				TI	V			2021
NO.441					2				1	1	0	3	2	1				X	FRAG			2021
NO.133		3.1	1.9	0.4	2				1	1		3	1	1				T	PL			2021
NO.207					1													X	FRAG			2021
NO.531					1													X	FRAG			2021
NO379		2.6	1.6	0.6	2				1	1	0	2						TI	V			2021
NO.474					2													X	FRAG			2021
NO.206		6.2	1.8	0.9	2	2	2	6	1	2	0	2	1	2				TI	V			2021
NO.522		7.5	3.6	0.6	3				1	1	0	3	2	1				T	P			2021
NO.446					3				1	1	2	4						TI	V			2021
NO.132					1				1	1		0						X	FRAG			2021
NO.354		24.6	3.1	0.9	3	3	1	5	1	1	1	2	1	3				ORN	FI			2021
NO.204					1													X	FRAG
NO.297/2		3.1	2.6	0.2	2				1	1	0	3	1	1				CRO	SE			2021
NO.213		2.2	0.4	0.3	1		3	3	1	1	2	2	1	2				X	FRAG			2021
NO.467		5.7	2.7	2.6	3				2	1	2	4	1	2				TI	V			2021
NO.470					2													TI	V			2021
NO.402					2				2		2	3	1	2				X	FRAG			2021
NO.280		6.1	5.1	0.4					1	1	0	3	2	1				TI	V			2021
149		6.8	4.1	1.1	3				2		2	3	2	1				T	PL			2021
NO.300		5.6	3.1	0.2	2				1	1		3	2	1				T	PL			2021
146					2				2									X	FRAG
NO.169					2				2		2							X	FRAG			2021
NO.212		3.1	1.5	0.4	2	2	2	3	1	1	0	2	2	1				TI	V			2021
NO.303																		X	FRAG			2021
NO.420					2													X	FRAG			2021
NO.420					2													X	FRAG			2021
NO.420					2													X	FRAG			2021
NO.420					1													X	FRAG			2021
NO.420					1													X	FRAG			2021
NO.420					1													X	FRAG			2021
NO.420					1													X	FRAG			2021
NO.420					1													X	FRAG			2021
NO.420					1													X	FRAG			2021
NO.420					1													X	FRAG			2021
NO.420					1													X	FRAG			2021
NO.440		3.5	1.6	0.4	1	2	3	3	2	1	0	2	1	2				X	R			2021
NO.345		2.5	2.8	0.9	2				1	1	2	4	1	2				X	SE?			2021
NO.298		6	3.9	1.1	3	2			1	1	0	4	1	2				ORN	SE			2021
NO.222		2.6	2.2	1.6	2	2	2	5	2		4	2	2	2				TI	V			2021
NO.308					3				1	1		3	1	1				T	C
NO.449		2.2	1.9	1.2	2	3	3	3	1		2	2	1	2				X	R			2021
NO.275		2.1	1.5	0.9	2													X	FRAG
NO.454		3.1	2.2	0.4	2				1	1		3	1	1				T	PL			2021
NO.120		6.5	2.5	1.1	2				1	1	2	3	1	1				ORN	SE			2021	PREFRONTAL
NO.249		1.2	0.3	0.2	1	1	1	1	1	1	1	2	1	2				AN	PE			2021
NO.435					1													X	FRAG
NO.471					1				2									X	FRAG
NO.433		2.8	2	0.8	2				2	1		3	2	1				T	PL			2021
NO.415		4.2	3.7	1.6	2				2		2	4	1	2				TI	V			2021
NO.432		3.1	2.2	1.2	2		2	2	2		2	2	1	2				X	LIMB			2021
NO.473					2				1	1		2						X	FRAG
NO.479		3.1	2.2	0.8	2				1	1	2	3		1				T	PL
NO.416		4.6	0.8	0.2	2	3	3	3	1	1	0	2	2	2				X	R			2021
NO.481		1.2	0.7	0.3	1				1	1		3						T	PL			2021
NO.399																		X	TEN
NO.448		2.8	1.8	0.8	2				2	1		3		1				T	PL
NO.438		3.8	1.6	0.6	2				1	1		3						T	PL
NO.465		2.9	2.5	0.9	2	3	3	3	2	1	2	2	1	2				TI	R			2021
NO.235		11.6	6.7	3.2	4				2	1	2	2	1	3				TI	FRAG	6		2021
NO.221					1													X	FRAG
NO.250		0.8	0.4	0.3	1	1	2	1	1	1	0	2	1	2	1			X	V			2021
NO.373		1.8	1	0.9	2	1			1	1	2	2	2	2				X	V			2021
NO.155		5.3	1.7	1.4	2	2	3	3	1	1	2	2	2	2				X	JE			2021	THEROPODA?
NO.451					1													X	FRAG
NO.461		6.6	3.4	0.5	2				1	1		3	2	1				T	PL			2021
150		3.1	2.8	0.4	2				1	1		3	2	1				T	PL			2022
NO.409		9.2	2.2	0.3	2	3	3	3	2	1	2	2	2	2				TI?	R			2021
NO.456					2				1	1	0	3	1	1				T	PL
NO.456		4.5	3.3	1.8	3				1	1		3	1	1				T	PL			2021
NO.380		2.5	1.5	0.6	2				1	1		3	1	1				T	PL			2021
NO.495		3.8	1.8	0.8	2	3	3	3	1	1	0	2	1	2				X	R			2021
NO.129		3.6	3.3	0.6	2				1	1	0	2	2	2				TI	V			2021
NO.434		4.2	3.6	1.9	3	3	3	3	2		3	2	1	2				X	LIMB
NO.263		7.7	1.6	0.4	2	3	3	3	1	1	2	2	2	2				X	R			2021
NO.480					3	3			2		2							X	FRAG
NO.128		4.2	1.2	0.3	2	3	3	3	2		2	2	1	2				X	R			2021
NO.279		9.6	0.7	0.2	2	3	3	3	1	1	2	2	2	3				PT?	FRAG			2021
NO.124					2				2			2						X	R
NO.384					2							2						X	FRAG
NO.353					1													CRO	T			2021
NO.268					2				2			2		2				X	R
NO.166					2													T	PL
152		6.4	1.8	0.4	2	3	2	3	1	1	2	2	2	2				X	R			2022
NO.489					2						2	2						X	FRAG
NO.185					1													X	FRAG
NO.514		5.6	1.4	0.8	2	3	3	3	2	1	2	2	1	2				X	CHV			2021
NO.343					2													TI	V			2021
NO.514		9.1	0.5	0.3	2	3	3	3	1	1	2	2						X	R			2021
NO.483		4.6	1.2	0.5	2	3	3	3	2	1	2	2	2	2				X	R			2021
NO.184		5.1	2.4	1.6	3	3	3	3	2		2	2	1	2				X	R			2021
NO.167		2.2	1.9	0.3	2				1	1	2	3	2	1				T	PL				DORTOKID?
NO.494		4.6	1.9	0.8	2	3	3	3	2		2	2	1	2				X	R			2021
NO.493		2.9	2.1	0.6	2				1	1	0	3	2	1				T	PL
NO.500					1				1	1		3	1	1				T	PL			2021
NO.462		2.6	0.9	0.3	2	1	1	1	1	1	1	2	1	2				X	CHV
NO.383		12.2	2.9	0.3	3	3	2	1	1	1	0	2	2	2				TI	V			2021
NO.405					2				1	1		3	2	1				T	PL			2021
NO.254					2													X	FRAG			2021
NO.523					2					2								X	FRAG
NO.504		3.6	0.8	0.3	2		3	3	2		2	2		2				X	R			2021
NO.504		2.8	0.6	0.3	2		3	3	2		2	2		2				X	R			2021
NO.504		2.4	0.6	0.3	2		3	3	2		2	2		2				X	R			2021
NO.505					3				1	1		3	2	1				T	PL			2021
NO.513		4.6	2.1	0.6	2	3	3	3	1	1	2	2	1	2				X	R			2021
NO.513		3.3	2.1	0.6	2	3	3	3	1	1	2	2		2				TI	V			2021
NO.484					1						0	3		1				CRO	SE			2021
NO.237					1				2									X	FRAG			2021
NO.160					1													X	FRAG			2021
NO.486		8.4	1.6	0.9	2	3	3	3	1	1	2	2	1	2				X	R			2021
NO.350		7.6	7.1	4.2	4	3	2	5	2	1	0	2	1	3				TI?	HU			2021	DISTAL FRAGMENT
NO.223		1.7	1.2	0.6	2	2			1	1	0	4						X	V			2021
NO.527					1		3	3	1	1	0	2						X	FRAG
NO.138		3.7	1.1	0.4	2	2	3	3	1	1	2	2		2				X	R			2021
NO.422					1				1	1	2	2						X	FRAG
NO.168		11.1	1.5	0.4	2	3	3	3	1	2	2	2		2				X	V			2021
NO.497		3.3	2.8	0.6	2				1	1	0	3	1	1				T	PL			2021
NO.552					1													X	FRAG			2021
NO.423					2	3	3	3	1	1	2	2						TI	V			2021
NO.423																						2021
NO.211		2.8	2.1	0.3	2				1	1								TI	V			2021
NO.134					1													X	FRAG			2021
NO.127					2													X	FRAG			2021
NO.180		4.2	2.6	1.1	2	3	3	3	2		3	2		2				X	R			2021
NO.203		2.7	1.2	0.7	2				1	1	0	3		1				X	SE			2021
NO.202		3	1.9	0.6	2				1	1	2	3		1				T	PL			2021
NO.276					1													X	FRAG			2021
NO.381		4.1	2.6	0.6	2				1	1	0	3		1				T	C			2021
NO.234		7.6	0.9	0.6	2	3	3	3	1	1	2	2	2	3				PT	X			2021
NO.404					1													X	FRAG
NO.490		3.1	1.9	0.8	2	1	1	6	1	2	1	2	1	2				ORN	CAV			2021
NO.524					2				2		2							X	FRAG
NO.524		2.6	1.2	0.6	2				2		2							X	FRAG
NO.518		6.1	1.2	0.4	2	2	1	6	1	1	1	2	1	2				X	R			2021
NO.260		5.4	3.1	2	3		3	3	1	1	2							TI	V			2021
NO.338		1.3	1.2	0.4	1	1	1	1	1	1	1	4	1	2				LIZ	V			2021
NO.538					1													X	FRAG
2022/27		16.9	7.1	0.9	3	3	2	1	1	1	0	2	1	3				TH	FI			2022
NO.351		31.3	6.7	2.2	4	3	1	5	1	1	1	2	1	2				TI	FI	6		2021
NO.291		6.6	3.6	2.1	3		3	3	2		2	2	2	3				TI	CAV			2021
NO.247/1		11.1	7.3	2.5	3				2		2			3				TI	V
NO.247/2		9.1	7.1	2.8	4		3	3	2		2	4		3				TI	CAV			2021
NO.306		26.8	10.9	2.6	4	3	1	6	1	1	1	2	1	3				ORN	HU			2021
NO.334					4	3				2								TI	V			2021	POORLY PRESERVED
NO.317/2					3	3	3	5			3	2						ORN	LIMB			2021	FRAGMENTED
NO.391		7.6	5.5	4.6	4	2	2	6	2		2	4		4				TI	CAV			2021
NO.355					3				2									TI	FRAG			2021
NO.445					3	2			1	1	0	4						TI	V			2021
2023/1		2.6	2.4	1.9	2	1	1	6	1	1	1	2	1	4				ZA	CAV			2023
NO.200		8.1	4	2.3	3	2	1	1	1	1		2	1	4				TI	CAV			2021
NO.314		14.7	3.6	1.1	3	3	2	1	1	1		2	1	3				TI	R			2021
148		6.6	2.7	0.6	2	2	1	1	1	1	1	2	1	2				X	CHV			2022
NO530		13.2	1.4	0.7	2	3	1	5	1	1	1	2	1	2				CRO	LIMB			2021
NO.230		8.4	6.5	6	4	2	1	1	1	1	1	2	2	4				TI	CAV			2021
NO.455		33.2	3.9	1.2	4	3	3	3	1	1	0	2	1	2				TI	R			2021
NO.482					3	3	3	3	1	1	0	2	1					TI	V			2021
NO.503					2				1	1		3						T	PL
NO.503					2	3	3		1	1		4						X	V
NO.503					1						2	2						X	FRAG			2021
NO.503					1						2	2						X	FRAG			2021
NO.503					1						2	2						X	FRAG			2021
NO.503					1						2	2						X	FRAG			2021
NO.503					1						2	2						X	FRAG			2021
NO.503					1						2	2						X	FRAG			2021
NO.503					1						2	2						X	FRAG			2021
NO.503					1						2	2						X	FRAG			2021
NO.503					1						2	2						X	FRAG			2021
NO.503					1						2	2						T	PL			2021
NO.503					1						2	2						X	FRAG			2021
NO.503					1						2	2						X	R			2021
NO.503					1						2	2						X	FRAG			2021
NO.503					1						2	2						X	FRAG			2021
NO.503					1						2	2						X	FRAG			2021
NO.503					1						2	2						X	R			2021
NO.503					1						2	2						X	FRAG			2021
NO.503					1						2	2						T	PL			2021
NO.521		32.2	10.1	2.2	4	3	1	5	1	1	1	2	1					TI	PU			2021
NO.248/2					3	3			1	1	0							TI	SAC			2021
154		8.5	6.4	3.2	3	2	2	6	1	0	1	4	2					TI	CAV			2021
NO.242		4.9	2.8	1.8	2	1	1	5	2		1	2	1	3				TI	CAV			2021
NO.515		13.1	2.1	0.4	2	3	2	3	1	1	2	2		3				TI	CHV			2021
NO.310		6.4	3.2	2.3	3	2	1	1	1	1	1	2	1	2				TI	CAV			2021
NO.473		7.1	2.8	3.2	3				2									TI	X
NO.188		14.4	10.7	4.2	4	3			1	1	0	4						TI	DV			2021
NO.309		17.3	7.2	7.2	4	3	1	1	1	1	1	4	1	3				TI	DV			2021
NO.526		5.5	4.1	1.9	3	2	1	5	2	1	1	2	2	3				TI	MET			2021
NO.251		6.9	5.8	4.1	3	2	1	1	1	1	1	2	2	2				TI	CAV			2021
NO.209		7	6.5	3.1	3	2	1	1	1	1	1	2	2	4				TI	CAV			2021
NO.253		15.1	7.1	5.8	4	3	1	1	1	1	1	4	1	2				TI	CAV			2021
NO.428		3.8	2.4	1.9	2	1												TI	V
NO.326		7.5	6.5	2.8	3	2	1	5	1	1	0	4	2	4				TI	CAV			2021
NO.248		10.1	8.6	6.4	4	3						4		4				TI	V			2021
NO.400		8.1	6.3	2.6	3		3	3	1	1	2	2	1	2				TI	X			2021
NO.313		9.1	5.6	1.8	3	2	1	5	1	1	1	2	1	4				TI	ME			2021
NO.364		12.4	12.1	4.4	4	3	1	1	1	1	1	4	1	4				TI	DV			2021
NO.264		13.3	11.9	6.2	4	3	2	5				4		4				TI	CAV			2021
NO.371		9.1	2.3	0.8	3	2	2	3	1	1	2	2	1	3				TI	CHV			2021
NO.255/3		7.8	7.3	3.4	3	2	1	1	1	1	1	2	1	4				TI	CAV			2021
K2/2022/19		33.2	2.6	1.1	3	4	2	5	1	1	0	2	2	4				TH?	LIMB?			2022
NO.425					1						2	2						X	FRAG			2021
NO.425					1						2	2						X	FRAG			2021
NO.425					1						2	2						X	FRAG			2021
NO.425					1						2	2						X	FRAG			2021
NO.425					1						2	2						X	FRAG			2021
NO.425					1						2	2						X	FRAG			2021
NO.425					1						2	2						X	FRAG			2021
NO.425					1						2	2						X	FRAG			2021
NO.425					1						2	2						X	FRAG			2021
NO.425					1						2	2						X	FRAG			2021
NO.425					1						2	2						X	FRAG			2021
NO.425					1						2	2						X	FRAG			2021
NO.425					1						2	2						X	FRAG			2021
NO.425					1						2	2						X	FRAG			2021
NO.189		7.6	3.4	1.9	3		3	3	2		0	2						TI	V			2021
NO.365		5.1	1.5	0.8	2	2	1	1	1	1	1	2	2	2				TI	CAV			2021
NO.197/1		6.5	6.2	2.4	3	2	1	1	1	1	1	2	1	4				TI	CAV			2021
NO.274		28.7	10.2	2.8	4	3	2	5	1	1	2	2	1	4				TI	FE?			2021	FRAGMENTED
NO.362		43.3	7.9	4.1	5	3	1	1	1	1	1	2	1	2				TI	FE			2021	COMPLETE
K2/2022/53		50	9.1	3.3	5	4	1	5	1	1	1	2	1	4				TI	FE			2021	COMPLETE
k2/2022/102		2	1.3	0.4	2				2			3	1	1				T	PL			2022
k2/2022/101		3.5	1.4	1.2	2			5				2						X	FRAG			2022
k2/2022/103		11.1	1.9	0.7	2	3	3	3	1	1	0	2						X	R			2022
k2/2022/103		3.7	1.9	0.8	2	3	2	5	1	1	0	2	1	2				X	LIMB			2022
k2/2022/103		2.2	1.6	1.5	2		2	6	1	1	0	2	1	2				X	R			2022
k2/2022/103		3.6	0.8	0.8	2		2	6	1	1	2	2						X	V			2022
k2/2022/104		3.1	2.2	0.8	2				1	1		3	1	1				T	PL			2022
k2/2022/21					2							2						X	FRAG			2022
k2/2022/98					2							2						X	FRAG			2022
k2/2022/69		3.3	2.8	2.2	2						0	2						TI	V			2022
K2/2022/6		3.4	2	1.8	2	3	2	6	1	1	0	2	2	4				TI	R			2022
K2/2022/6		3.2	2.1	1.4	2	2	2	1	1	1	0	2	1	2				X	V			2022
K2/2022/6		5.5	3	1.9	2		3	3	1	1	3	2	1					X	R			2022
K2/2022/6					2				2									X	FRAG			2022
K2/2022/6					2				1	1	2	3						T	PL			2022
K2/2022/6					2				1	1	2	2						TI	R			2022
K2/2022/6		7.1	3.5	1.8	3	3	3	3	2		3	2						X	FRAG			2022
K2/2022/6		4.6	1.2	0.6	2	2	2	5	2		2	2	2	2				X	R			2022
K2/2022/6		4.5	4.2	0.5	2				1	1		3						T	PL			2022
K2/2022/6					1				1	1		3						T	PL			2022
K2/2022/6					1				1	1		3						T	PL			2022
K2/2022/6					1				1	1		3						T	PL			2022
K2/2022/6					1				1	1		3						T	PL			2022
K2/2022/6					1				1	1		3						T	PL			2022
K2/2022/6					1				1	1		3						T	PL			2022
K2/2022/6					1				1	1		3						T	PL			2022
K2/2022/6		3.3	2.1	0.8	2				2		2	3						X	R			2022
K2/2022/6		3.4	1.3	0.6	2				2		2							X	CHV			2022
K2/2022/6					1				2		2	2						X	FRAG			2022
K2/2022/6					1				2		2	2						X	FRAG			2022
K2/2022/6					1				2		2	2						X	FRAG			2022
K2/2022/6					1				2		2	2						X	FRAG			2022
K2/2022/6					1				2		2	2						X	FRAG			2022
K2/2022/6					1				2		2	2						X	FRAG			2022
K2/2022/6					1				2		2	2						X	FRAG			2022
K2/2022/6					1				2		2	2						X	FRAG			2022
K2/2022/6					1				2		2	2						X	FRAG			2022
K2/2022/6					1				2		2	2						X	FRAG			2022
K2/2022/6					1				2		2	2						X	FRAG			2022
K2/2022/6					1				2		2	2						X	FRAG			2022
K2/2022/6					1				2		2	2						X	FRAG			2022
K2/2022/6					1				2		2	2						X	FRAG			2022
K2/2022/6					1				2		2	2						X	FRAG			2022
K2/2022/6					1				2		2	2						X	FRAG			2022
K2/2022/6					1				2		2	2						X	FRAG			2022
K2/2022/6					1				2		2	2						X	FRAG			2022
K2/2022/6					1				2		2	2						X	FRAG			2022
K2/2022/6					1				2		2	2						X	FRAG			2022
K2/2022/6					1				2		2	2						X	FRAG			2022
K2/2022/6					1				2		2	2						X	FRAG			2022
K2/2022/6					1				2		2	2						X	FRAG			2022
K2/2022/6					1				2		2	2						X	FRAG			2022
K2/2022/73					2				1	1	0	4						TI	V			2022
K2/2022/28		9.8	2.4	1.2	3	3	2		1	1	0	2						X	R			2022
K2/2022/28		13.3	3.1	0.7	3	3	3	3	1	1	0	2						TI	V			2022
K2/2022/28		6.6	3.4	0.8	2				1	1	0	2						TI	V			2022
K2/2022/16		3.2	1.6	0.4	2				1	1								X	FRAG			2022
K2/2022/36					1				2		2	2						X	FRAG			2022
K2/2022/35		6.2	3.8	0.6	2				1	1								TI	X			2022
K2/2022/35		3.1	0.9	0.2	2		2	6	2			2						X	X			2022
K2/2022/35					1				2		2	2						X	FRAG			2022
K2/2022/35					1				2		2	2						X	FRAG			2022
K2/2022/35					1				2		2	2						X	FRAG			2022
K2/2022/35					1				2		2	2						X	FRAG			2022
K2/2022/35					1				2		2	2						X	FRAG			2022
K2/2022/35					1				2		2	2						X	FRAG			2022
K2/2022/35					1				2		2	2						X	FRAG			2022
K2/2022/35					1				2		2	2						X	FRAG			2022
K2/2022/70		5.6	2.9	0.6	2				1	1	2	2						TI	V			2022
K2/2022/70		4.9	2.1	1.1	2				1	1	2	2						TI	V			2022
K2/2022/70		1.8	1.6	0.5	2				1	1		3						T	PL			2022
K2/2022/70		4.6	1.8	0.3	2				2		3							X	FRAG			2022
K2/2022/22					3	3			2		2	4		4				TI	CAV			2022
K2/2022/84		0.6	0.4		1				1	1		3						CRO	OST			2022
K2/2022/114					2							3						T	PL			2022
K2/2022/79		4.1	3.2	1.8	2				2		2	3		1				T	PL			2022
K2/2022/67					2				2			2						X	FRAG			2022
K2/2022/33		8.9	3.1	2.8	3	3	3	3	1	1	2	2	1	2				TI	V			2022
K2/2022/34		6.4	4.6	2.9	3	2	1	5	2		0	2	1	3				TI	CAV			2022
K2/2022/110					2				2			3						TI	V			2022
K2/2022/109					3	2						4						TI	V			2022
K2/2022/7		12.2	7.5	0.6					1	1	0	3	2	1				P	PL			2022
K2/2022/15					1				2		2	2						X	FRAG			2022
K2/2022/16		4.2	0.2	0.2	2	3	2	1	1	1	0	2	2	2				X	LIMB			2022
K2/2022/10					1				2			2						X	FRAG			2022
K2/2022/11					1				2			2						X	FRAG			2022
K2/2022/9					1				2			2						X	FRAG			2022
K2/2022/14		18.5	3.8	1.1	3				1	1	2	2	3	2				TI	R			2022
K2/2022/112		4.1	2.3	0.5	2				1	1		4						TI	V			2022
K2/2022/108					2				1	1								X	FRAG			2022
K2/2022/106		6.3	0.9	0.6	2	2	2	6	1	1	0	2	1	2				X	R			2022
K2/2022/29		23.4	2.8	1.1	3	3	2	3	1	1	0	2	1	2				ORN	LIMB			2022
K2/2022/50		7.1	1.1	0.3	2	2	3	3	1	1	0	2	2	2				X	R			2022
K2/2022/37					3	2	1	6	2		2	2	1	3				TI	CAV			2022
K2/2022/25		5.8	2.4	0.4	2		3	3	1	1	2	2	1	2				TI	V			2022
K2/2022/91		3.1	2.2	1.9	2				2			2						X	FRAG			2022
K2/2022/81					1													X	FRAG			2022
K2/2022/89					2													X	FRAG			2022
K2/2022/88					2													X	FRAG			2022
K2/2022/87		4.8	2.2	1.8	2				2									X	R			2022
K2/2022/80		8.1	3.1	0.4	2				1	1	2	3	1	1				T	PL			2022
K2/2022/80		3.5	2.8	0.6	2				1	1	2	3	1	1				T	PL			2022
K2/2022/80		3.6	1.9	1.4	2				1	1	3	2	1	2				X	R			2022
K2/2022/80					2				1	1	2	3	1	1				T	PL			2022
K2/2022/72		6.2	3.1	1.1	3		3	3	1	1	0	2	1	2				TI	V			2022
K2/2022/72		3.1	4.2	0.6	2				1	1		3						T	PL			2022
K2/2022/94					1													X	FRAG			2022
K2/2022/94					1													X	FRAG			2022
K2/2022/94					1													X	FRAG			2022
K2/2022/94					1													X	FRAG			2022
K2/2022/94					1													X	FRAG			2022
K2/2022/94					1													X	FRAG			2022
K2/2022/94					1													X	FRAG			2022
K2/2022/94					1													X	FRAG			2022
K2/2022/94					1													X	FRAG			2022
K2/2022/94					1													X	FRAG			2022
K2/2022/94					1													X	FRAG			2022
K2/2022/94					1													X	FRAG			2022
K2/2022/94					1													X	FRAG			2022
K2/2022/94					1													X	FRAG			2022
K2/2022/64					1													X	FRAG			2022
K2/2022/66					2				2		0	2						X	R			2022
K2/2022/65		17.2	1.8	1.9	3	3	3	3	1	2	0	2						X	R			2022
K2/2022/85		2.8	0.9	0.2	2	2	2	1	1	1	0	2		2				X	R			2022
K2/2022/68		4.8	1.2	0.9	2		3	3	2		2	2						X	R			2022
K2/2022/76		9.4	5.6	0.4	3				1	1		3	1	1				TI	V			2022
K2/2022/75		4.2	1.1	1	2		2	6	1	1	0	2						X	R			2022
K2/2022/74					1													X	FRAG			2022
K2/2022/74					1													X	FRAG			2022
K2/2022/74					1													X	FRAG			2022
K2/2022/74					1													X	FRAG			2022
K2/2022/74					1													X	FRAG			2022
K2/2022/74					1													X	FRAG			2022
K2/2022/74					1													X	FRAG			2022
K2/2022/74					1													X	FRAG			2022
K2/2022/74					1													X	FRAG			2022
K2/2022/74					1													X	FRAG			2022
K2/2022/74					1													X	FRAG			2022
K2/2022/74					1													X	FRAG			2022
K2/2022/74					1													X	FRAG			2022
K2/2022/74					1													X	FRAG			2022
K2/2022/74					1													X	FRAG			2022
K2/2022/74					1													X	FRAG			2022
K2/2022/74					1													X	FRAG			2022
K2/2022/74					1													X	FRAG			2022
K2/2022/74					1													X	FRAG			2022
K2/2022/74					1													X	FRAG			2022
K2/2022/74					1													X	FRAG			2022
K2/2022/74					1													X	FRAG			2022
K2/2022/74					1													X	FRAG			2022
K2/2022/74					1													X	FRAG			2022
K2/2022/74					1													X	FRAG			2022
K2/2022/74					1													X	FRAG			2022
K2/2022/74					1													X	FRAG			2022
K2/2022/74					1													X	FRAG			2022
K2/2022/74					1													X	FRAG			2022
K2/2022/74					1													X	FRAG			2022
K2/2022/74					1													X	FRAG			2022
K2/2022/74					1													X	FRAG			2022
K2/2022/74					1													X	FRAG			2022
K2/2022/74					1													X	FRAG			2022
K2/2022/74					1													X	FRAG			2022
K2/2022/74					1													X	FRAG			2022
K2/2022/74					1													X	FRAG			2022
K2/2022/74					1													X	FRAG			2022
K2/2022/74					1													X	FRAG			2022
K2/2022/74					1													X	FRAG			2022
K2/2022/74					1													X	FRAG			2022
K2/2022/74					1													X	FRAG			2022
K2/2022/62					1													X	FRAG			2022
K2/2022/69					2							2						TI	V
K2/2022/59		4.1	2.1	0.4	2				1	1		4		1				X	V
K2/2022/56		8.5	1.9	0.9	3	3	2	1	1	1	0	2	1	2				X	LIMB
K2/2022/57		1.2	0.6	0.2	1	1	2	1	1	1	1	2	1	2				CRO	V
K2/2022/58					1													X	FRAG			2022
K2/2022/83		8.9	2.1	0.4	2		2	6	2		3	2						X	R
K2/2022/82		3.5	0.9	0.6	2				1	1		2						X	FRAG
K2/2022/96		6	2.1	0.8	2				2			2						X	FRAG
K2/2022/61					3				2			2						TI	V
K2/2022/100		5.9	4.6	0.4	2		3					2						X	R
K2/2022/97					1													X	FRAG			2022
K2/2022/99					3				1	2		3		1				T	PL
K2/2022/8		5.6	4.6	1.2	3				1	1	2	3	1	1				T	PL
K2/2022/20					4				1	1	2	4		2				TI	X
K2/2022/30		4.8	2.6	2.8	3	1	1	1	1	1	1	2	2	2				TI	CAV
K2/2022/39		1.2	0.4	0.2	1	1	1	1	1	1	1	2	1	2				X	V
K2/2022/17					1													X	FRAG			2022
K2/2022/32					1													X	FRAG			2022
K2/2022/12					1							3		1				T	PL
K2/2022/42		8.1	5.6	2.4	3	2			2			4						TI	V
K2/2022/95					2					2		2						X	R
K2/2022/24					2				1	1	2	2						TI	X
K2/2022/38		5.5	3.6	1.7	3	2	1	6	2		1	2	1	4				TI	CAV
K2/2022/18		6.6	1.9	0.3	2		3	3	1	2		4	2	4				X	R
K2/2022/93					2				1	1		3	1	1				T	PL
K2/2022/78					3				2			2						TI	V
K2/2022/86																		TI	FRAG
K2/2022/77		4	3.2	1.3	2				2		2		1	4				X	FRAG
K2/2022/77					2				2									X	FRAG
K2/2022/77					2				2									X	FRAG
K2/2022/77					2				2									X	FRAG
K2/2022/31		8.1	2.9	2.1	3		3	3	1	1	3	2	2	2				X	LIMB
K2/2022/13		5.3	4.7	3.7	3				2	2	3							TI	FRAG
K2/2022/107					2	3	3	3	1	1	0	2						X	R
K2/2022/92		2.8	1.8	0.6	2		3	3	1	1	3	2	1					X	FRAG
K2/2022/43		3.6	1.1	0.9	2	1	1	1	1	1	1	2	2	2				TI	CAV
K2/2022/40		13.7	5.6	1.9	3	3	2	3	1	1	3	2	1	3				TI	R
K2/2022/52		6.2	3.9	3.4	3	2	2	6	2		3	4	1	3				TI	CAV
K2/2022/41					3					2	0	2						TI	FRAG
K2/2022/51					4	3	3	3	1	1	0	2	1	3				ORN	LIMB
	R.2710				4				1	1	0		1	2				T	PL		3	2019
NO.104	R.2708	2.6	1.7	0.4	2				1	1	0	3	1	1				T	PL			2019
NO.108	R.2711				1	1	3	3				2	1	2				X	LIMB			2019
NO.13	R.2714	15.2	1.9	1.8	3	3	3	3	1	1	2	2		3				X	R			2019
NO.106	R.2707				1							3						T	PL			2019
NO.22		5.8	3.2	2.4	3	2	2	5	1	1	2	2	1	2				TI	V			2019
NO.111	R.2713	5.4	1.3	1.1	2	2	1	1	1	1	1	2	1	1				ZA	CHV			2019
NO.109	V.882				1													A	T			2019
NO.15		2.1	1.2	0.2	2				2			3						T	PL			2019
NO.115	R.2705				2				2			3						T	PL			2019
NO.197	R.2709				1													X	FRAG			2019
NO.26	V.884				1													DR	T			2019
NO.27	R.2761				1													THE	T			2019
NO.110	V.886				1													CRO	T			2019
NO.30	R.2718	6.2	1.2	0.6	2	1	1	2	1	1	1	2	1	2				X	R			2019
NO.16	R.2672	2.2	1.6	0.6	2				2		2	1	1	2				X	FRAG			2019
NO.17	R.2763	2.1	1.1	0.3	2				2		2	3						X	FRAG			2019
NO.20	R.2717	10.8	1.1	0.4	2	3	2	1	1	1	1	2	1	2				CX	R			2019
NO.14	R.2712	2.8	1.9	1.3	2	1	1	1	1	1	1	4	1	1				CRO	CAV			2019
NO.107	R.2716	1.3	0.6	0.4	2	1	1	1	1	1	1	2	1	2	1			TI	CAV			2019
NO.29	V.883				1													DR	T			2019
NO.105		3.2	2.4	0.6	2				2	1	2	3	1	1				T	PL			2019
NO.32					1				2			2						X	FRAG			2019
NO.31					1	1	1	3	1	1	2	2	1	2				X	V			2019
NO.116	V.881				1													A	T			2019
NO.117	R.2706	3.6	2.4	0.6	2				1	1		3	1	1				T	PL			2019
micro_1					1						1							THR	T			2021
micro_2					1						0							THR	T			2021
R.2884					1						0							TH	T			2021
micro_4											1							DR	T			2021
micro_5											1							DR	T			2021
micro_6											0							DR	T			2021
micro_7											0							DR	T			2021
micro_8											0							DR	T			2021
micro_9											0							DR	T			2021
micro_10											0							THR	T			2021
micro_11											0							THR	T			2021
micro_12											0							THR	T			2021
micro_13											0							THR	T			2021
micro_14											0							THR	T			2021
micro_15											0							THR	T			2021
micro_16											0							A	T			2021
NO.183											1							THR	T			2021
NO.534											1							A	T			2021
NO.199											1							A	T			2021
NO.443											1							ACY	T			2021
NO.305					2				1	1	2	4						CRO	SE			2021
NO.164					1						2							CRO	OST			2021
NO.366					1						1							THE	T			2021
NO.325					1						1							THE	T			2021
NO.370					1						2							TE	T			2021
NO.367					1						1							DR	T			2021
NO.328					2	2	2	1	1	1	0	2	1	3				X	LIMB			2021
NO.394					1													X	FRAG			2021
NO.283					1						1							ACY	T			2021
NO.387					1						1							A	T			2021
NO.369					1						0							THE	T			2021
NO.284					1						0							THE	T			2021
NO.316					1						0							A	T			2021
NO.468					1						0							X	TEN			2021
NO.201					1				1	1		2						X	FRAG			2021
NO.337					1						1							A	T			2021
NO.377					1	1	1	3	1	1	0	2						X	PH			2021
NO.348					1						1							THE	T			2021
NO.241					1						1							LEP	SCU			2021
K2(2022)_49					1						0							CRO	T			2022
NO.436					1						1							THE	T			2021
NO.256					1						0							A	T			2021
NO.553					1						1							THE	T			2021
NO.386					1						1							A	T			2021
NO.464					1						0							X	FRAG			2021
NO.136					1						1							THE	T			2021
NO.535					1						1							THE	T			2021
NO.252					1						1							A	T			2021
NO.360					1						0							THE	T			2021
NO.352					1						1							A	T			2021
NO.532					1						1							THE	T			2021
Makádi et al.2023					1				1	1	0	2		2		1	2	AL	JE			2021	dentary	Makádi et al.2023
Makádi et al.2023					1				1	1	1	3		2		2	2	LIZ	SE			2021	maxilla (Barbatteius and Oardasaurus	Makádi et al.2023
micro_17					1													LEP	SCU			2021
micro_18					1													EGG	FRAG			2021
micro_19					1													EGG	FRAG			2021
micro_20					1				1	1	0	2						AL	SE			2021	maxilla?
	R.2704				1				2		0							TE	T			2021
No.339					1													TE	T			2021
					1													TE	T			2022
K2(2023)_10					1						0							THE	T
K2(2023)_12					1						1							A	T
K2(2023)_11					1						1							ACY	T
K2(2023)_13					1						0							LIZ	T			2019
K2(2023)_1					1		3	3	2	1	0	2	1	2				X	V			2023
R.2886					1						1							TH	T			2023
K2(2023)_3					1		2	1				4						X	V			2023
K2(2023)_4					1						0							CRO	T			2023
K2(2023)_5					2		1		1	1	1	2		3				X	LIMB			2023
K2(2023)_6					1					0								CRO	T			2023
K2(2023)_7					1					1								THE	T			2023
K2(2023)_7_2					1					1								THE	T			2023
K2(2023)_8					1					0								DR	T			2023
K2(2023)_9					1					0								ACY	T			2023
K2(2023)_4/1					2				2		0	3						T	PL			2023
K2(2023)_4/2					2				2		0	3						T	PL			2023
K2(2023)_4/3					2				2		0	3						T	PL			2023
micro_17					1						0							LEP	SCU			2023
micro_18					1													EGG	FRAG			2021
micro_19					1													EGG	FRAG			2021
micro_20					1				1	1	0	2						AL	SE			2021	maxilla?
	R.2704				1				2		0							TE	T			2021
No.339					1													TE	T			2021
					1													TE	T			2022
K2(2023)_10					1						0							THE	T
K2(2023)_12					1						1							A	T
K2(2023)_11					1						1							ACY	T
K2(2023)_13					1						0							LIZ	T			2019
K2(2023)_1					1		3	3	2	1	0	2	1	2				X	V			2023
R.2885					1						1							TH	T			2023
K2(2023)_3					1		2	1				4						X	V			2023
K2(2023)_4					1						0							CRO	T			2023
K2(2023)_5					2		1		1	1	1	2		3				X	LIMB			2023
K2(2023)_6					1					0								CRO	T			2023
K2(2023)_7					1					1								THE	T			2023
K2(2023)_7_2					1					1								THE	T			2023
K2(2023)_8					1					0								DR	T			2023
K2(2023)_9					1					0								ACY	T			2023
K2(2023)_4/1					2				2		0	3						T	PL			2023
K2(2023)_4/2					2				2		0	3						T	PL			2023
K2(2023)_4/3					2				2		0	3						T	PL			2023
					1						1							DR	T			2023
					1						1							LEP	SCU			2023

## Sheet: Munka1
NO.192	R.2778	16.5	8.9	2.5	4	3			1	1	1	4	1	2		1	1	ZA	J			2021		Magyar et al 2024
